# Supplementary material for: Azacytidine plus olaparib for relapsed acute myeloid leukaemia, ineligible for intensive chemotherapy, diagnosed with a synchronous malignancy
Source: J Cell Mol Med. 2021 Jun 16;25(13):6094–102. doi: 10.1111/jcmm.16513 (PMC8406486; doi:10.1111/jcmm.16513)
Supplement: Supplementary file 3 — Table S3 [file JCMM-25-6094-s002.xlsx]

## Sheet: Sheet1
Condition	Control	Cytarabine 100uM	Cytarabine 100uM + Daunorubicin 1.4uM	Daunorubicin 1.4uM	Olaparib 37.5uM	Gene	Cell Line
Cytarabine 100uM	0.222049	NA	NA	NA	NA	ATM	OCIAML3
Cytarabine 100uM + Daunorubicin 1.4uM	0.0523034	1	NA	NA	NA	ATM	OCIAML3
Daunorubicin 1.4uM	0.0669413	1	1	NA	NA	ATM	OCIAML3
Olaparib 37.5uM	1	1	0.842339	1	NA	ATM	OCIAML3
Olaparib 37.5uM + Daunorubicin 1.4uM	0.0547984	1	1	1	0.88121	ATM	OCIAML3
Cytarabine 100uM	1	NA	NA	NA	NA	PARP1	THP1
Cytarabine 100uM + Daunorubicin 1.4uM	0.0762239	1	NA	NA	NA	PARP1	THP1
Daunorubicin 1.4uM	0.395854	1	1	NA	NA	PARP1	THP1
Olaparib 37.5uM	1	1	1	1	NA	PARP1	THP1
Olaparib 37.5uM + Daunorubicin 1.4uM	0.0664958	0.992558	1	1	1	PARP1	THP1
Cytarabine 100uM	1	NA	NA	NA	NA	RAD5	THP1
Cytarabine 100uM + Daunorubicin 1.4uM	0.273135	0.562336	NA	NA	NA	RAD5	THP1
Daunorubicin 1.4uM	0.604095	1	1	NA	NA	RAD5	THP1
Olaparib 37.5uM	1	1	1	1	NA	RAD5	THP1
Olaparib 37.5uM + Daunorubicin 1.4uM	0.106405	0.220877	1	1	0.693849	RAD5	THP1
