# Supplementary material for: Azacytidine plus olaparib for relapsed acute myeloid leukaemia, ineligible for intensive chemotherapy, diagnosed with a synchronous malignancy
Source: J Cell Mol Med. 2021 Jun 16;25(13):6094–102. doi: 10.1111/jcmm.16513 (PMC8406486; doi:10.1111/jcmm.16513)
Supplement: Supplementary file 5 — Table S5 [file JCMM-25-6094-s005.xlsx]

## Sheet: Sheet1
Concentration	Control	1nM	10nM	100nM	1uM	10uM	100uM	1mM	Treatment	Cell Line
1nM	1	NA	NA	NA	NA	NA	NA	NA	Azacitidine	OCIAML3
10nM	1	1	NA	NA	NA	NA	NA	NA	Azacitidine	OCIAML3
100nM	1	1	1	NA	NA	NA	NA	NA	Azacitidine	OCIAML3
1uM	1	1	1	1	NA	NA	NA	NA	Azacitidine	OCIAML3
10uM	1	1	1	1	1	NA	NA	NA	Azacitidine	OCIAML3
100uM	<0.001	<0.01	0.31196	0.285011	0.186185	0.02211	NA	NA	Azacitidine	OCIAML3
1mM	<0.0001	<0.0001	<0.001	<0.001	<0.001	<0.0001	0.459538	NA	Azacitidine	OCIAML3
2mM	<0.001	<0.01	0.351708	0.321474	0.210408	0.0251015	1	0.408216	Azacitidine	OCIAML3
1nM	1	NA	NA	NA	NA	NA	NA	NA	Azacitidine	THP1
10nM	1	1	NA	NA	NA	NA	NA	NA	Azacitidine	THP1
100nM	1	1	1	NA	NA	NA	NA	NA	Azacitidine	THP1
1uM	1	0.629444	0.505043	0.404151	NA	NA	NA	NA	Azacitidine	THP1
10uM	<0.0001	<0.0001	<0.0001	<0.0001	<0.0001	NA	NA	NA	Azacitidine	THP1
100uM	<0.0001	<0.0001	<0.0001	<0.0001	<0.0001	<0.0001	NA	NA	Azacitidine	THP1
1mM	<0.0001	<0.0001	<0.0001	<0.0001	<0.0001	<0.0001	1	NA	Azacitidine	THP1
2mM	<0.0001	<0.0001	<0.0001	<0.0001	<0.0001	<0.0001	1	1	Azacitidine	THP1
1nM	1	NA	NA	NA	NA	NA	NA	NA	Olaparib	THP1
10nM	1	1	NA	NA	NA	NA	NA	NA	Olaparib	THP1
100nM	1	1	1	NA	NA	NA	NA	NA	Olaparib	THP1
1uM	1	1	1	1	NA	NA	NA	NA	Olaparib	THP1
10uM	<0.0001	<0.0001	<0.0001	<0.0001	<0.0001	NA	NA	NA	Olaparib	THP1
100uM	<0.0001	<0.0001	<0.0001	<0.0001	<0.0001	1	NA	NA	Olaparib	THP1
1mM	<0.0001	<0.0001	<0.0001	<0.0001	<0.0001	0.0426122	0.162554	NA	Olaparib	THP1
